# Supplementary material for: Impact of mydriasis in fluorescence lifetime imaging ophthalmoscopy
Source: PLoS One. 2018 Dec 28;13(12):e0209194. doi: 10.1371/journal.pone.0209194 (PMC6310355; doi:10.1371/journal.pone.0209194)
Supplement: S1 Dataset — (XLSX) [file pone.0209194.s001.xlsx]

## Sheet: Demographics
Subjects	AGE	GENDER	ETHNICITY	SE(OD)	SE(OS)
SKT1	29	M	EUROPEAN	0.5	0.5
SKT2	37	M	EUROPEAN	0	0
SKT3	34	F	ASIAN	-6	-6
SKT4	35	M	AMERICAN	0	0
SKT8	36	M	AMERICAN	0	0
SKT12	35	F	EUROPEAN	-3	-2.75
SKT14	34	F	INDIAN	0	0
SKT15	30	F	ASIAN	-6	-6
SKT17	41	M	ASIAN	-4.5	-4.5
SKT18	42	F	ASIAN	-0.5	-0.5
SKT19	25	F	INDIAN	0	0
SKT20	41	M	Middle East	-1.25	-0.5
AVG	34.9167			-1.72917	-1.64583
STDEV	5.12495			2.47593	2.48737
STDEV: standard deviation
AVG: Average

## Sheet: DILATION
	mean fluorescence lifetime (τm) of each area in Dilation setting
	Total									Fovea									Sup									Inf									Nasal									Temporal
patients	DL11	DL21	DL12	DL22	DR11	DR21	DR12	DR22		DL11	DL21	DL12	DL22	DR11	DR21	DR12	DR22		DL11	DL21	DL12	DL22	DR11	DR21	DR12	DR22		DL11	DL21	DL12	DL22	DR11	DR21	DR12	DR22		DL11	DL21	DL12	DL22	DR11	DR21	DR12	DR22		DL11	DL21	DL12	DL22
SKT1	340	330	326	312	345	333	329	314		198	199	242	232	200	206	242	241		349	346	316	309	343	346	314	308		334	336	319	318	334	335	320	315		323	320	322	314	316	323	324	315		307	310	301	297
SKT2	339	334	319	305						255	250	254	242						343	335	310	300						347	332	325	304						364	345	330	308						318	310	302	290
SKT3	353	360	342	341	375	357	351	342		250	250	284	275	258	250	280	275		337	344	331	330	365	353	343	337		359	366	338	332	372	356	349	337		347	357	351	354	366	352	363	353		320	320	330	323
SKT4	389	374	340	332	373	373	337	331		295	272	269	259	273	276	270	264		416	397	333	327	381	374	325	320		369	357	334	322	358	367	330	325		392	372	340	332	362	362	334	328		344	334	315	306
SKT8	325	330	306	300	317	323	306	301		237	247	262	257	238	259	267	262		311	317	294	288	304	316	299	292		327	333	307	298	332	337	309	304		334	337	308	302	314	330	308	307		288	291	291	286
SKT12	333	332	347	347	336	340	345	349		262	266	288	292	266	265	286	288		319	322	343	347	330	329	344	345		348	348	346	348	333	335	343	347		352	362	351	359	347	346	342	356		307	305	333	335
SKT14	291	294	311	307	318	304	315	309		229	234	271	270	259	248	277	276		288	295	306	302	322	306	308	307		309	308	327	319	327	315	327	322		288	294	316	313	309	298	316	318		279	285	312	306
SKT15	346	324	331	318	330	323	329	324		212	197	253	244	209	193	254	244		345	328	327	318	338	327	332	325		331	316	317	309	337	322	325	317		348	333	337	328	323	319	338	330		315	302	315	306
SKT17	485	546	374	388	489	478	380	375		316	318	282	285	302	296	278	288		512	565	364	370	460	463	349	348		506	505	369	366	536	501	380	377		474	510	370	373	452	436	368	366		437	443	338	335
SKT18	338	343	362	357	350	344	368	361		194	199	279	268	208	204	286	279		353	353	351	346	348	348	352	345		336	337	367	353	333	331	363	360		329	336	362	359	334	332	362	359		300	296	340	331
SKT19	298	309	299	298	316	321	306	304		211	216	234	237	213	223	237	239		295	298	286	284	303	304	290	284		308	317	299	293	317	316	302	300		299	309	293	287	304	311	297	293		277	284	285	281
SKT20	366	373	326	320	351	359	327	323		312	322	280	273	290	273	275	268		373	385	317	313	370	383	319	315		395	399	332	324	355	348	329	321		366	372	331	327	343	352	329	324		355	362	317	312
STDEV	49.9911	64.9076	22.3625	27.0537	49.1312	46.7768	23.8457	24.0628		42.3609	42.5388	17.5525	19.2912	35.478	33.713	16.9072	17.8315		60.7476	72.2552	22.9578	25.7064	44.0161	45.4323	20.9428	21.8237		53.2629	53.4951	21.3428	22.5059	61.2148	52.2108	22.9743	23.632		48.1085	54.7498	22.4666	26.6026	41.8499	36.7191	23.1312	23.6985		43.4918	44.4928	17.9821	18.7956
AVG	350.25	354.083	331.917	327.083	354.545	350.455	335.727	330.273		247.583	247.5	266.5	261.167	246.909	244.818	268.364	265.818		353.417	357.083	323.167	319.5	351.273	349.909	325	320.545		355.75	354.5	331.667	323.833	357.636	351.182	334.273	329.545		351.333	353.917	334.25	329.667	342.727	341.909	334.636	331.727		320.583	320.167	314.917	309
CV	14.273	18.3312	6.7374	8.27119	13.8575	13.3475	7.1027	7.28574		17.1098	17.1874	6.58631	7.38656	14.3689	13.7706	6.30012	6.70817		17.1886	20.2348	7.10401	8.04582	12.5305	12.984	6.44393	6.80829		14.972	15.0903	6.43502	6.94984	17.1165	14.8672	6.87292	7.1711		13.6931	15.4697	6.72151	8.06954	12.2109	10.7394	6.91235	7.14397		13.5665	13.8968	5.71012	6.0827
	Total : entire scan area							DL11 : Dilation setting, Left eye, 1st test, Channel 1
	Fovea : pre-defined retinal area of fovea							DL21 : Dilation setting, Left eye, 2nd test, Channel 1
	Sup : pre-defined retinal area of superior macula							DL12 : Dilation setting, Left eye, 1st test, Channel 2
	Inf : pre-defined retinal area of inferior macula							DL22 : Dilation setting, Left eye, 2st test, Channel 2
	Nasal : pre-defined retinal area of nasal macula							DR11 : Dilation setting, Right eye, 1st test, Channel 1
	Temporal : pre-defined retinal area of temporal macula							DR21 : Dilation setting, Right eye, 2nd test, Channel 1
								DR12 : Dilation setting, Right eye, 1st test, Channel 2
	STDEV: standard deviation							DR22 : Dilation setting, Right eye, 2st test, Channel 2
	AVG: Average
	CV: Coefficient of variation
[truncated: 4 more columns]

## Sheet: NON-DILATION
		mean fluorescence lifetime (τm) of each area in Non-Dilation setting
	Total									Fovea									Sup									Inf									Nasal									Temporal
Subjects	NDL11	NDL21	NDL12	NDL22	NDR11	NDR21	NDR12	NDR22		NDL11	NDL21	NDL12	NDL22	NDR11	NDR21	NDR12	NDR22		NDL11	NDL21	NDL12	NDL22	NDR11	NDR21	NDR12	NDR22		NDL11	NDL21	NDL12	NDL22	NDR11	NDR21	NDR12	NDR22		NDL11	NDL21	NDL12	NDL22	NDR11	NDR21	NDR12	NDR22		NDL11	NDL21	NDL12	NDL22
SKT1	360	379	309	310	356	349	306	312		221	245	221	227	222	217	225	229		357	374	294	297	357	349	294	299		345	370	302	302	347	338	300	308		338	352	303	309	333	326	305	310		316	337	283	285
SKT2	389	355	338	316	385	352	335	316		312	285	264	251	295	263	260	244		390	362	330	310	382	344	328	305		392	363	341	320	377	350	334	316		401	375	338	316	382	347	337	318		357	329	322	302
SKT3	431	445	350	350	428	434	366	356		318	347	282	285	320	320	288	275		402	422	339	337	399	396	348	338		423	459	347	345	409	412	351	341		425	452	362	359	405	404	362	354		367	383	328	332
SKT4	431	449	328	336	392	392	320	310		323	324	246	243	295	299	248	239		470	460	324	327	375	379	304	296		401	401	311	314	368	372	307	299		407	426	324	319	367	370	312	304		370	362	296	295
SKT8	368	435	289	308	320	330	280	281		278	360	233	255	240	254	239	236		334	387	270	284	306	313	269	270		370	418	287	300	333	346	283	285		354	430	287	302	314	323	283	284		311	358	267	284
SKT12	409	398	360	368	380	387	347	362		370	330	299	293	339	307	284	285		374	362	346	355	366	360	342	352		421	398	353	358	368	364	340	349		469	425	372	372	390	387	353	363		365	349	340	345
SKT14	291	294	311	307	312	303	308	302		236	241	275	267	267	256	270	264		286	294	305	302	311	302	302	293		309	307	327	319	319	311	319	312		288	296	315	314	303	296	314	304		277	284	311	306
SKT15	444	414	355	330	411	375	345	326		324	291	280	258	294	265	270	253		414	394	341	325	391	377	336	323		426	418	335	321	415	369	338	316		422	416	350	338	411	384	352	336		387	372	332	319
SKT17	625	668	393	399	607	654	399	415		450	486	313	318	411	469	314	330		617	658	370	377	555	582	358	368		720	780	393	409	707	778	411	426		616	651	384	393	552	603	380	396		551	617	350	359
SKT18	404	379	375	360	376	373	369	363		258	250	290	274	245	245	288	283		423	384	363	348	375	359	359	347		367	365	387	353	357	355	363	355		396	376	378	363	366	364	371	364		339	323	343	332
SKT19	364	298	303	299	350	316	300	306		264	211	232	234	260	213	228	237		323	295	278	286	327	303	280	290		344	308	289	299	343	317	289	302		346	299	293	293	328	304	287	297		305	277	270	285
SKT20	463	449	339	332	423	416	332	328		400	388	278	271	363	349	270	262		441	437	322	315	413	418	319	314		447	434	334	324	423	399	327	319		439	427	338	327	408	394	331	327		401	391	317	308
STDEV	80.7921	96.4878	31.0498	29.9438	76.1744	91.7531	33.7058	36.545		68.0091	76.739	28.9015	25.8434	55.1815	69.959	26.7185	28.7417		85.4001	94.5001	31.5724	28.6149	64.6812	74.8374	30.1676	29.5854		104.656	122.929	33.9862	31.6467	102.922	124.865	35.3163	37.3298		82.3975	91.508	33.2429	31.2385	65.7965	80.186	32.2916	33.4695		69.8763	86.8728	28.3457	24.9083
AVG	414.917	413.583	337.5	334.583	395	390.083	333.917	331.417		312.833	313.167	267.75	264.667	295.917	288.083	265.333	261.417		402.583	402.417	323.5	321.917	379.75	373.5	319.917	316.25		413.75	418.417	333.833	330.333	397.167	392.583	330.167	327.333		408.417	410.417	337	333.75	379.917	375.167	332.25	329.75		362.167	365.167	313.25	312.667
CV	19.4719	23.3297	9.19994	8.94957	19.2847	23.5214	10.0941	11.0269		21.7397	24.5042	10.7942	9.76449	18.6476	24.2843	10.0698	10.9946		21.213	23.4831	9.75964	8.88891	17.0326	20.0368	9.42983	9.35506		25.2946	29.3796	10.1806	9.58024	25.914	31.8061	10.6965	11.4042		20.1749	22.2964	9.86436	9.35984	17.3187	21.3734	9.71908	10.1499		19.294	23.7899	9.0489	7.96641
	Total : entire scan area							NDL11 : Non-Dilation setting, Left eye, 1st test, Channel 1
	Fovea : pre-defined retinal area of fovea							NDL21 : Non-Dilation setting, Left eye, 2nd test, Channel 1
	Sup : pre-defined retinal area of superior macula							NDL12 : Non-Dilation setting, Left eye, 1st test, Channel 2
	Inf : pre-defined retinal area of inferior macula							NDL22 :Non-Dilation setting, Left eye, 2st test, Channel 2
	Nasal : pre-defined retinal area of nasal macula							NDR11 : Non-Dilation setting, Right eye, 1st test, Channel 1
	Temporal : pre-defined retinal area of temporal macula							NDR21 : Non-Dilation setting, Right eye, 2nd test, Channel 1
								NDR12 :Non-Dilation setting, Right eye, 1st test, Channel 2
								NDR22 : Non-Dilation setting, Right eye, 2st test, Channel 2
	STDEV: standard deviation
	AVG: Average
	CV: Coefficient of variation
[truncated: 4 more columns]

## Sheet: Test duration
	Test duration in dilation and non-dilation setting
	Dilation					Non-dilation
Subjects	DL1	DL2	DR1	DR2		NDL1	NDL2	NDR1	NDR2
SKT1	119	121	116	117		172	168	209	184
SKT2	154	146				211	201	175	199
SKT3	158	155	143	130		267	311	241	244
SKT4	146	143	122	140		190	252	113	147
SKT8	104	146	118	135		199	182	213	216
SKT12	169	179	187	152		232	180	202	177
SKT14	118	206	172	180		257	206	219	183
SKT15	169	175	180	141		398	297	327	218
SKT17	169	130	135	134		260	191	233	166
SKT18	168	156	183	182		215	194	160	182
SKT19	141	181	129	177		291	300	239	250
SKT20	164	164	125	113		296	218	162	159
AVG	148.25	158.5	146.364	145.545		249	225	207.75	193.75
STDEV	23.0498	23.8842	28.2852	24.4105		61.4092	51.487	53.5573	32.4629
STDEV: standard deviation				DL1 : Dilation setting, Left eye, Channel 1
AVG: Average				DL2 : Dilation setting, Left eye, Channel 2
				DR1 : Dilation setting, Right eye, Channel 1
				DR2 : Dilation setting, Right eye, Channel 2
				NDL1 : Non-Dilation setting, Left eye, Channel 1
				NDL2 : Non-Dilation setting, Left eye, Channel 2
				NDR1 : Non-Dilation setting, Right eye, Channel 1
				NDR2 :Non-Dilation setting, Right eye, Channel 2
